# Supplementary material for: Biodiversity assessment of tropical shelf eukaryotic communities via pelagic eDNA metabarcoding
Source: Ecol Evol. 2019 Dec 3;9(24):14341–55. doi: 10.1002/ece3.5871 (PMC6953649; doi:10.1002/ece3.5871)
Supplement: Supplementary file 1 [file ECE3-9-14341-s001.xlsx]

## Sheet: Front Page
Manuscript title:	Tropical biodiversity assessment of shelf eukaryotic communities via eDNA metabarcoding of filtered water
Authors:	Judith Bakker1,2, Owen S. Wangensteen3, Charles Baillie2, Dayne Buddo4, Demian D. Chapman1, Austin J. Gallagher5, Tristan L. Guttridge6, Heidi Hertler7, & Stefano Mariani2*
Affiliations:	1Department of Biological Sciences, Florida International University, 11200 S.W., 8th Street, Miami, Florida, 33199, USA.
	2Ecosystems & Environment Research Centre, School of Environment & Life Sciences, University of Salford, Salford, M5 4WT, UK.
	3Norwegian College of Fishery Science, UiT The Arctic University of Norway, Tromsø, Norway.
	4University of the West Indies, Discovery Bay Marine Laboratory and Field Station, P.O. Box 35, Discovery Bay, St. Ann, Jamaica.
	5Beneath the Waves, P.O. Box 126, Herndon, VA, USA.
	6Bimini Biological Field Station Foundation, South Bimini Bahamas, Bahamas.
	7The School for Field Studies, Centre for Marine Resource Studies, Turks and Caicos Islands.
Corresponding Author:	*Correspondence addressed to s.mariani@salford.ac.uk

## Sheet: Sampling site details
Sample	Details	Latitude	Longitude	Date
Belize 1	Glovers Back Reef	16.742425	-87.826622	2015-01-22
Belize 2	Glovers Back Reef	16.739591	-87.825214	2015-01-22
Belize 3	Glovers Back Reef	16.753905	-87.829629	2015-01-21
Belize 4	Glovers Fore Reef	16.734768	-87.821916	2015-01-21
Belize 5	Glovers Fore Reef	16.734019	-87.823741	2015-01-23
Belize 6	S-W Key Back Reef	16.720795	-87.873390	2015-01-20
Belize 7	S-W Key Back Reef	16.719798	-87.872900	2015-01-24
Belize 8	S-W Key Fore Reef	16.715376	-87.875989	2015-01-20
Jamaica 1	Discovery Bay	18.470843	-77.402583	2015-01-30
Jamaica 2	Discovery Bay	18.471855	-77.401480	2015-02-02
Jamaica 3	Discovery Bay	18.462589	-77.407249	2015-01-30
Jamaica 4	Discovery Bay	18.463221	-77.405946	2015-02-02
Jamaica 5	Discovery Bay	18.475094	-77.419606	2015-01-30
Jamaica 6	Discovery Bay	18.473628	-77.420228	2015-02-02
Jamaica 7	Montego Bay	18.509661	-77.918802	2015-01-29
Jamaica 8	Montego Bay	18.478746	-77.942029	2015-01-28
Jamaica 9	Montego Bay	18.485105	-77.937299	2015-01-29
Jamaica 10	Montego Bay	18.493893	-77.935327	2015-01-28
Jamaica 11	Montego Bay	18.490476	-77.935679	2015-01-29
Jamaica 12	Montego Bay	18.509661	-77.918802	2015-01-29
Turks&Caicos 1	Reef	21.489242	-71.544499	2015-02-21
Turks&Caicos 2	Mangroves	21.523266	-71.502067	2015-02-24
Turks&Caicos 3	Mangroves	21.491370	-71.517633	2015-02-19
Turks&Caicos 4	Mangroves	21.491240	-71.517264	2015-02-23
Turks&Caicos 5	Mangroves	21.524710	-71.514431	2015-02-19
Turks&Caicos 6	Mangroves	21.524191	-71.515107	2015-02-23
Turks&Caicos 7	Reef	21.509974	-71.546088	2015-02-21
Turks&Caicos 8	Reef	21.507338	-71.549741	2015-02-27
Turks&Caicos 9	Marina	21.490505	-71.533662	2015-02-21
Turks&Caicos 10	Reef	21.484253	-71.534393	2015-02-20
Turks&Caicos 11	Reef	21.483943	-71.534468	2015-02-23
Turks&Caicos 12	Reef	21.453852	-71.568077	2015-02-24
Turks&Caicos 13	Reef	21.454711	-71.569944	2015-02-24
Turks&Caicos 14	Reef	21.454881	-71.572573	2015-02-27
Turks&Caicos 15	Reef	21.448875	-71.567181	2015-02-27
Turks&Caicos 16	Reef	21.484726	-71.520559	2015-02-23
Turks&Caicos 17	Reef	21.483477	-71.519860	2015-02-23
Turks&Caicos 18	Reef	21.481869	-71.519097	2015-02-24
Turks&Caicos 19	Reef	21.484656	-71.521063	2015-02-27
Turks&Caicos 20	Reef	21.456078	-71.563766	2015-02-20
Bahamas 1	Mangroves	25.747522	-79.249553	2015-02-09
Bahamas 2	Reef	25.7266	-79.2957	2015-02-07
Bahamas 3	Reef	25.7266	-79.2957	2015-02-08
Bahamas 4	Reef	25.7266	-79.2957	2015-02-10
Bahamas 5	Reef	25.7781	-79.2973	2015-02-09
Bahamas 6	Reef	25.7027	-79.303250	2015-02-08
Bahamas 7	Reef	25.702940	-79.303027	2015-02-09
Bahamas 8	Reef	25.795269	-79.239509	2015-02-09
Bahamas 9	Reef	25.797046	-79.248568	2015-02-13
Bahamas 10	Mangroves	25.7483	-79.2624	2015-02-09
Bahamas 11	Reef	25.677480	-79.284373	2015-02-08
Bahamas 12	Reef	25.6513	-79.2936	2015-02-08
Bahamas 13	Reef	25.6513	-79.2936	2015-02-07
Bahamas 14	Reef	25.6477	-79.3121	2015-02-07
British Virgin Islands 1	Shallow Shore	18.4161	-64.5862	2017-02-25
British Virgin Islands 2	Shallow Shore	18.4231	-64.6136	2017-02-25
British Virgin Islands 3	Shallow Shore	18.4491	-64.6453	2017-02-25
British Virgin Islands 4	Reef	18.3855	-64.4714	2017-02-26
British Virgin Islands 5	Reef	18.3729	-64.4885	2017-02-26
British Virgin Islands 6	Shallow Shore	18.454	-64.5751	2017-03-01
British Virgin Islands 7	Bay	18.4984	-64.415	2017-02-27
British Virgin Islands 8	Bay	18.4984	-64.415	2017-02-27
British Virgin Islands 9	Bay	18.4984	-64.415	2017-02-27
British Virgin Islands 10	Bay	18.4984	-64.415	2017-02-27
British Virgin Islands 11	Open Reef	18.5116	-64.3521	2017-02-27
British Virgin Islands 12	Open Reef	18.5116	-64.3521	2017-02-27
British Virgin Islands 13	Open Reef	18.5116	-64.3521	2017-02-27
