# Supplementary material for: Biodiversity assessment of tropical shelf eukaryotic communities via pelagic eDNA metabarcoding
Source: Ecol Evol. 2019 Dec 3;9(24):14341–55. doi: 10.1002/ece3.5871 (PMC6953649; doi:10.1002/ece3.5871)
Supplement: Supplementary file 5 [file ECE3-9-14341-s005.xlsx]

## Sheet: Front Page
Manuscript title:	Tropical biodiversity assessment of shelf eukaryotic communities via eDNA metabarcoding of filtered water
Authors:	Judith Bakker1,2, Owen S. Wangensteen3, Charles Baillie2, Dayne Buddo4, Demian D. Chapman1, Austin J. Gallagher5, Tristan L. Guttridge6, Heidi Hertler7, & Stefano Mariani2*
Affiliations:	1Department of Biological Sciences, Florida International University, 11200 S.W., 8th Street, Miami, Florida, 33199, USA.
	2Ecosystems & Environment Research Centre, School of Environment & Life Sciences, University of Salford, Salford, M5 4WT, UK.
	3Norwegian College of Fishery Science, UiT The Arctic University of Norway, Tromsø, Norway.
	4University of the West Indies, Discovery Bay Marine Laboratory and Field Station, P.O. Box 35, Discovery Bay, St. Ann, Jamaica.
	5Beneath the Waves, P.O. Box 126, Herndon, VA, USA.
	6Bimini Biological Field Station Foundation, South Bimini Bahamas, Bahamas.
	7The School for Field Studies, Centre for Marine Resource Studies, Turks and Caicos Islands.
Corresponding Author:	*Correspondence addressed to s.mariani@salford.ac.uk

## Sheet: Bahamas
id	rank	scientific_name	best_id	superkingdom	kingdom	phylum	av_Mangrove	av_Reef	cumsum
SHOK_000000152	class	Dinophyceae	0.9778	Chromalveolata	Alveolata	Dinoflagellata	21.47	2.526	11.732
SHOK_000000703	superkingdom	Eukaryota	0.7645				9.518	21.338	20.851
SHOK_000000006	species	Micromonas commoda	0.9872	Archaeplastida	Viridiplantae	Chlorophyta	0	12.64	28.679
SHOK_000000095	superkingdom	Eukaryota	0.8255				0	10.462	35.158
SHOK_000000218	superkingdom	Eukaryota	0.7688				10.966	1.647	41.314
SHOK_000001282	superkingdom	Eukaryota	0.8025				7.218	0.06	45.747
SHOK_000006586	kingdom	Metazoa	0.7774	Opisthokonta	Metazoa		3.43	0.016	47.868
SHOK_000004628	genus	Heterocapsa	0.8129	Chromalveolata	Alveolata	Dinoflagellata	2.704	0.004	49.54
SHOK_000002122	superkingdom	Eukaryota	0.7652				0	2.632	51.17
SHOK_000001038	species	Nitzschia AO711	0.8825	Chromalveolata	Stramenopiles	Bacillariophyta	1.879	0.012	52.326
SHOK_000009258	superkingdom	Eukaryota	0.7822				0.221	1.739	53.267
SHOK_000012709	superkingdom	Eukaryota	0.7982				0.437	1.501	54.197
SHOK_000006708	superkingdom	Eukaryota	0.7423				0	1.425	55.079
SHOK_000018954	kingdom	Metazoa	0.7799	Opisthokonta	Metazoa		1.392	0.009	55.938
SHOK_000000375	species	Clausocalanus furcatus	0.984	Opisthokonta	Metazoa	Arthropoda	0	1.365	56.784
SHOK_000000898	kingdom	Stramenopiles	0.8025	Chromalveolata	Stramenopiles		0.956	1.952	57.539
SHOK_000005148	genus	Heterocapsa	0.8179	Chromalveolata	Alveolata	Dinoflagellata	1.172	0.034	58.243
SHOK_000000507	class	Mamiellophyceae	0.8062	Archaeplastida	Viridiplantae	Chlorophyta	0	1.105	58.927
SHOK_000015472	no rank	Protostomia	0.8176	Opisthokonta	Metazoa		1.08	0	59.596
SHOK_000000523	kingdom	Stramenopiles	0.8287	Chromalveolata	Stramenopiles		1.623	1.391	60.237
SHOK_000008247	no rank	Protostomia	0.7943	Opisthokonta	Metazoa		0.996	0.001	60.853
SHOK_000000433	superkingdom	Eukaryota	0.7584				0	0.973	61.455
SHOK_000000524	superkingdom	Eukaryota	0.7631				0	0.927	62.03
SHOK_000039982	suborder	Aplousobranchia	0.7886	Opisthokonta	Metazoa	Chordata	0.864	0.007	62.565
SHOK_000002291	class	Oomycetes	0.8297	Chromalveolata	Stramenopiles	Oomycota	0	0.851	63.092
SHOK_000013410	species	Gymnodinium impudicum	0.9747	Chromalveolata	Alveolata	Dinoflagellata	0.756	0.001	63.559
SHOK_000000786	superkingdom	Eukaryota	0.787				0.281	0.944	64.026
SHOK_000000357	class	Dinophyceae	0.9462	Chromalveolata	Alveolata	Dinoflagellata	0.8	0.053	64.489
SHOK_000023584	infraclass	Neocopepoda	0.8239	Opisthokonta	Metazoa	Arthropoda	0.719	0	64.934
SHOK_000000001	superkingdom	Eukaryota	0.7563				0.46	0.941	65.364

## Sheet: Belize
id	rank	scientific_name	best_id	superkingdom	kingdom	phylum	av_Back_Reef	av_Fore_Reef	cumsum
SHOK_000000703	superkingdom	Eukaryota	0.7645				15.638	41.845	21.503
SHOK_000000152	class	Dinophyceae	0.9778	Chromalveolata	Alveolata	Dinoflagellata	6.166	1.526	25.397
SHOK_000000218	superkingdom	Eukaryota	0.7688				6.136	2.033	28.763
SHOK_000004295	order	Eunicida	0.8208	Opisthokonta	Metazoa	Annelida	4.008	0	32.052
SHOK_000000192	superkingdom	Eukaryota	0.7692				0	3.965	35.305
SHOK_000000523	kingdom	Stramenopiles	0.8287	Chromalveolata	Stramenopiles		3.167	0.51	37.485
SHOK_000009561	suborder	Aplousobranchia	0.8222	Opisthokonta	Metazoa	Chordata	2.495	0.011	39.523
SHOK_000002291	class	Oomycetes	0.8297	Chromalveolata	Stramenopiles	Oomycota	1.167	3.234	41.418
SHOK_000003958	order	Anthoathecata	0.8639	Opisthokonta	Metazoa	Cnidaria	0	2.23	43.248
SHOK_000000898	kingdom	Stramenopiles	0.8025	Chromalveolata	Stramenopiles		2.301	0.446	44.769
SHOK_000000197	superkingdom	Eukaryota	0.7938				0.298	2.094	46.243
SHOK_000015168	phylum	Annelida	0.8196	Opisthokonta	Metazoa	Annelida	1.633	0	47.582
SHOK_000011893	superkingdom	Opisthokonta	0.7944	Opisthokonta			0	1.632	48.922
SHOK_000009258	superkingdom	Eukaryota	0.7822				4.076	3.288	50.178
SHOK_000000347	no rank	Eumetazoa	0.8	Opisthokonta	Metazoa		1.502	0	51.41
SHOK_000001753	no rank	Micromonas pusilla CCMP1545	0.7631	Archaeplastida	Viridiplantae	Chlorophyta	2.214	0.941	52.455
SHOK_000013270	superkingdom	Eukaryota	0.8418				1.133	0.02	53.368
SHOK_000017818	kingdom	Stramenopiles	0.8193	Chromalveolata	Stramenopiles		2.31	1.573	54.228
SHOK_000000001	superkingdom	Eukaryota	0.7563				0.832	1.836	55.063
SHOK_000000400	phylum	Bacillariophyta	0.854	Chromalveolata	Stramenopiles	Bacillariophyta	1	0.013	55.881
SHOK_000001731	superkingdom	Eukaryota	0.7864				0.952	0	56.663
SHOK_000014311	species	Thalassionema nitzschioides	0.8694	Chromalveolata	Stramenopiles	Bacillariophyta	0.924	0	57.421
SHOK_000000914	superkingdom	Eukaryota	0.7317				0.328	0.986	58.176
SHOK_000001896	superkingdom	Eukaryota	0.8318				1.063	0.198	58.886
SHOK_000006586	kingdom	Metazoa	0.7774	Opisthokonta	Metazoa		0.83	0	59.567
SHOK_000000725	species	Pseudo-nitzschia lineola	0.9019	Chromalveolata	Stramenopiles	Bacillariophyta	0.825	0	60.244
SHOK_000001019	superkingdom	Eukaryota	0.7638				0.575	0.991	60.915
SHOK_000013576	kingdom	Metazoa	0.7554	Opisthokonta	Metazoa		0.771	1.516	61.546
SHOK_000000966	superkingdom	Eukaryota	0.7671				0.22	0.979	62.173
SHOK_000028083	kingdom	Metazoa	0.7771	Opisthokonta	Metazoa		0.757	0.004	62.792

## Sheet: BVI
id	rank	scientific_name	best_id	superkingdom	kingdom	phylum	av_Reef	av_Shore	cumsum
SHOK_000000703	superkingdom	Eukaryota	0.7645				42.347	33.386	21.405
SHOK_000000152	class	Dinophyceae	0.9778	Chromalveolata	Alveolata	Dinoflagellata	6.319	6.753	27.118
SHOK_000000184	class	Bivalvia	0.8217	Opisthokonta	Metazoa	Mollusca	0	4.574	31.276
SHOK_000000486	superkingdom	Eukaryota	0.76				0.622	4.169	35.348
SHOK_000001753	no rank	Micromonas pusilla CCMP1545	0.7631	Archaeplastida	Viridiplantae	Chlorophyta	0.321	1.537	36.909
SHOK_000005316	no rank	Eumetazoa	0.7695	Opisthokonta	Metazoa		1.492	0	38.265
SHOK_000002814	no rank	Eumetazoa	0.8106	Opisthokonta	Metazoa		1.417	0	39.553
SHOK_000001303	no rank	Protostomia	0.8069	Opisthokonta	Metazoa		0	1.28	40.716
SHOK_000006314	superkingdom	Eukaryota	0.7778				0.17	1.052	41.773
SHOK_000029624	suborder	Aplousobranchia	0.7962	Opisthokonta	Metazoa	Chordata	1.016	0.312	42.774
SHOK_000000218	superkingdom	Eukaryota	0.7688				0.576	1.211	43.744
SHOK_000000230	no rank	Eumetazoa	0.8333	Opisthokonta	Metazoa		0.998	0	44.652
SHOK_000001012	species	Cunina fowleri	0.7981	Opisthokonta	Metazoa	Cnidaria	0.993	0	45.554
SHOK_000001190	superkingdom	Eukaryota	0.753				1.342	1.196	46.414
SHOK_000000279	superkingdom	Eukaryota	0.7477				0.138	0.766	47.173
SHOK_000000966	superkingdom	Eukaryota	0.7671				1.449	1.077	47.917
SHOK_000000001	superkingdom	Eukaryota	0.7563				1.546	1.215	48.66
SHOK_000000523	kingdom	Stramenopiles	0.8287	Chromalveolata	Stramenopiles		0.605	0.837	49.328
SHOK_000001742	superkingdom	Eukaryota	0.7695				1.048	0.764	49.994
SHOK_000002150	species	Heterocapsa circularisquama	0.8339	Chromalveolata	Alveolata	Dinoflagellata	0.708	0.02	50.65
SHOK_000000506	order	Terebellida	0.8182	Opisthokonta	Metazoa	Annelida	0.002	0.712	51.297
SHOK_000009258	superkingdom	Eukaryota	0.7822				0.826	0.634	51.915
SHOK_000001659	class	Dinophyceae	0.8851	Chromalveolata	Alveolata	Dinoflagellata	0.359	0.425	52.532
SHOK_000013576	kingdom	Metazoa	0.7554	Opisthokonta	Metazoa		1.064	0.845	53.143
SHOK_000000197	superkingdom	Eukaryota	0.7938				0.673	0.585	53.752
SHOK_000000898	kingdom	Stramenopiles	0.8025	Chromalveolata	Stramenopiles		0.439	0.754	54.349
SHOK_000006207	superkingdom	Eukaryota	0.716				0.666	0.089	54.942
SHOK_000000932	superkingdom	Eukaryota	0.8261				0.369	0.341	55.503
SHOK_000000848	superkingdom	Eukaryota	0.7576				1.135	0.922	56.056
SHOK_000028083	kingdom	Metazoa	0.7771	Opisthokonta	Metazoa		0.44	0.262	56.603

## Sheet: Jamaica
id	rank	scientific_name	best_id	superkingdom	kingdom	phylum	av_Discovery_Bay	av_Montego_Bay	cumsum
SHOK_000000703	superkingdom	Eukaryota	0.7645				28.265	30.501	8.767
SHOK_000000006	species	Micromonas commoda	0.9872	Archaeplastida	Viridiplantae	Chlorophyta	13.67	9.758	16.85
SHOK_000000095	superkingdom	Eukaryota	0.8255				4.705	0.96	21.069
SHOK_000002128	phylum	Annelida	0.817	Opisthokonta	Metazoa	Annelida	2.641	0.222	24.115
SHOK_000000152	class	Dinophyceae	0.9778	Chromalveolata	Alveolata	Dinoflagellata	4.331	1.797	27.14
SHOK_000000054	superkingdom	Eukaryota	0.7387				0.018	2.654	30.123
SHOK_000004383	class	Anthozoa	0.9553	Opisthokonta	Metazoa	Cnidaria	0	1.884	32.236
SHOK_000002814	no rank	Eumetazoa	0.8106	Opisthokonta	Metazoa		0	1.745	34.194
SHOK_000010093	species	Phascolosoma nigrescens	0.9744	Opisthokonta	Metazoa	Annelida	0.625	1.271	36.084
SHOK_000008415	order	Sabellida	0.8307	Opisthokonta	Metazoa	Annelida	0	1.628	37.91
SHOK_000011092	genus	Skeletonema	0.9042	Chromalveolata	Stramenopiles	Bacillariophyta	0	1.521	39.616
SHOK_000016252	order	Phyllodocida	0.8088	Opisthokonta	Metazoa	Annelida	0	1.512	41.311
SHOK_000000218	superkingdom	Eukaryota	0.7688				2.288	0.933	42.877
SHOK_000008956	species	Ophiocoma echinata	0.9904	Opisthokonta	Metazoa	Echinodermata	1.126	0.384	44.187
SHOK_000000813	species	Micromonas commoda	0.8589	Archaeplastida	Viridiplantae	Chlorophyta	0.972	1.637	45.385
SHOK_000001496	superkingdom	Eukaryota	0.8435				0.103	1.147	46.556
SHOK_000000507	class	Mamiellophyceae	0.8062	Archaeplastida	Viridiplantae	Chlorophyta	1.83	1.218	47.723
SHOK_000002291	class	Oomycetes	0.8297	Chromalveolata	Stramenopiles	Oomycota	1.141	0.332	48.713
SHOK_000015585	genus	Skeletonema	0.879	Chromalveolata	Stramenopiles	Bacillariophyta	0.101	0.956	49.673
SHOK_000003880	genus	Ophiocoma	0.8313	Opisthokonta	Metazoa	Echinodermata	0	0.84	50.616
SHOK_000000875	order	Phyllodocida	0.8156	Opisthokonta	Metazoa	Annelida	0	0.787	51.498
SHOK_000000989	superkingdom	Eukaryota	0.7895				0.871	0.622	52.333
SHOK_000000398	phylum	Arthropoda	0.787	Opisthokonta	Metazoa	Arthropoda	0.011	0.712	53.123
SHOK_000001659	class	Dinophyceae	0.8851	Chromalveolata	Alveolata	Dinoflagellata	0.693	0.005	53.896
SHOK_002651932	class	Maxillopoda	0.7746	Opisthokonta	Metazoa	Arthropoda	0.686	0.005	54.668
SHOK_000003678	genus	Aspergillus	0.9233	Opisthokonta	Fungi	Ascomycota	0.004	0.616	55.356
SHOK_000053868	subspecies	Lytechinus variegatus variegatus	0.9968	Opisthokonta	Metazoa	Echinodermata	0.475	0.326	56.028
SHOK_000001136	superkingdom	Eukaryota	0.7613				0.746	0.28	56.67
SHOK_000007936	species	Apionsoma misakianum	0.8286	Opisthokonta	Metazoa	Annelida	0.327	0.383	57.309
SHOK_000011762	order	Terebellida	0.8265	Opisthokonta	Metazoa	Annelida	0.552	0	57.928

## Sheet: T&C
id	rank	scientific_name	best_id	superkingdom	kingdom	phylum	av_Mangrove	av_Reef	cumsum
SHOK_000000703	superkingdom	Eukaryota	0.7645				6.69	50.478	25.724
SHOK_000000152	class	Dinophyceae	0.9778	Chromalveolata	Alveolata	Dinoflagellata	15.591	3.371	33.093
SHOK_000000486	superkingdom	Eukaryota	0.76				7.423	0	37.454
SHOK_000000184	class	Bivalvia	0.8217	Opisthokonta	Metazoa	Mollusca	7.318	0	41.753
SHOK_000005316	no rank	Eumetazoa	0.7695	Opisthokonta	Metazoa		3.88	0	44.032
SHOK_000001753	no rank	Micromonas pusilla CCMP1545	0.7631	Archaeplastida	Viridiplantae	Chlorophyta	2.852	0.011	45.704
SHOK_000006314	superkingdom	Eukaryota	0.7778				2.063	0	46.916
SHOK_000002150	species	Heterocapsa circularisquama	0.8339	Chromalveolata	Alveolata	Dinoflagellata	1.841	0.005	47.997
SHOK_000000001	superkingdom	Eukaryota	0.7563				0.28	1.811	48.897
SHOK_000001190	superkingdom	Eukaryota	0.753				0.191	1.7	49.784
SHOK_000001659	class	Dinophyceae	0.8851	Chromalveolata	Alveolata	Dinoflagellata	1.479	0.025	50.643
SHOK_000000966	superkingdom	Eukaryota	0.7671				0.244	1.699	51.497
SHOK_000000218	superkingdom	Eukaryota	0.7688				0.941	0.832	52.344
SHOK_000000279	superkingdom	Eukaryota	0.7477				1.402	0	53.167
SHOK_000001282	superkingdom	Eukaryota	0.8025				1.291	0.043	53.908
SHOK_000002814	no rank	Eumetazoa	0.8106	Opisthokonta	Metazoa		0	1.228	54.629
SHOK_000013576	kingdom	Metazoa	0.7554	Opisthokonta	Metazoa		0.142	1.299	55.309
SHOK_000000848	superkingdom	Eukaryota	0.7576				0.2	1.354	55.986
SHOK_000000506	order	Terebellida	0.8182	Opisthokonta	Metazoa	Annelida	1.144	0	56.659
SHOK_000029624	suborder	Aplousobranchia	0.7962	Opisthokonta	Metazoa	Chordata	1.135	0.263	57.317
SHOK_000001742	superkingdom	Eukaryota	0.7695				0.161	1.237	57.949
SHOK_000009258	superkingdom	Eukaryota	0.7822				0	1.054	58.569
SHOK_000005148	genus	Heterocapsa	0.8179	Chromalveolata	Alveolata	Dinoflagellata	1.066	0.043	59.181
SHOK_000000932	superkingdom	Eukaryota	0.8261				1.019	0	59.78
SHOK_000028083	kingdom	Metazoa	0.7771	Opisthokonta	Metazoa		0.916	0.03	60.314
SHOK_000000197	superkingdom	Eukaryota	0.7938				0	0.895	60.84
SHOK_000000898	kingdom	Stramenopiles	0.8025	Chromalveolata	Stramenopiles		1.094	0.366	61.362
SHOK_000000230	no rank	Eumetazoa	0.8333	Opisthokonta	Metazoa		0	0.865	61.871
SHOK_000000523	kingdom	Stramenopiles	0.8287	Chromalveolata	Stramenopiles		1.036	0.601	62.376
SHOK_000001012	species	Cunina fowleri	0.7981	Opisthokonta	Metazoa	Cnidaria	0	0.861	62.882
